# Supplementary material for: Prediction of Outcome From Adult Bacterial Meningitis in a High-HIV-Seroprevalence, Resource-Poor Setting Using the Malawi Adult Meningitis Score (MAMS)
Source: Clin Infect Dis. 2016 Dec 2;64(4):413–9. doi: 10.1093/cid/ciw779 (PMC5399948; doi:10.1093/cid/ciw779)
Supplement: Supplementary Data [file ciw779_Supplementary_Data.zip]

Archive with 1 entries (1 files):
- MAMS_supplementary_table_for_CID_15_10_16_Final.docx
